# Supplementary material for: Uncovering adaptation with a new Arabidopsis thaliana multiparent intercross population
Source: Genetics. 2026 Jan 13;232(2):iyaf227. doi: 10.1093/genetics/iyaf227 (PMC13181408; doi:10.1093/genetics/iyaf227)
Supplement: iyaf227_Supplementary_Data [file iyaf227_supplementary_data.zip]

Archive with 12 entries (12 files):
- Figure_S10_GENETICS-2025-308465.pdf
- Figure_S11_GENETICS-2025-308465.pdf
- Figure_S1_GENETICS-2025-308465.pdf
- Figure_S2_GENETICS-2025-308465.pdf
- Figure_S3_GENETICS-2025-308465.pdf
- Figure_S4_GENETICS-2025-308465.pdf
- Figure_S5_GENETICS-2025-308465.pdf
- Figure_S6_GENETICS-2025-308465.pdf
- Figure_S7_GENETICS-2025-308465.pdf
- Figure_S8_GENETICS-2025-308465.pdf
- Figure_S9_GENETICS-2025-308465.pdf
- Table_S1_GENETICS-2025-308465.xlsx
