# Supplementary material for: Uncovering adaptation with a new Arabidopsis thaliana multiparent intercross population
Source: Genetics. 2026 Jan 13;232(2):iyaf227. doi: 10.1093/genetics/iyaf227 (PMC13181408; doi:10.1093/genetics/iyaf227)
Supplement: iyaf227_Supplementary_Data [file iyaf227_supplementary_data.zip › Table_S1_GENETICS-2025-308465.xlsx]

## Sheet: Supp Table 1
Table S1. Double haploid (DH) lines used in this study. SeqID refers to the sequencing identification number, ID to the DH line identfication number, Family to the family number. Each GP# column shows a different grand-parental line used to produced that line. Cross shows if this DH line belongs to a within-island cross (all grand-parents from the same island, either Santo ANtão or Fogo) or to a …
	SeqID	ID	Family	GP1	GP2	GP3	GP4	Cross
	4200_A	77.7	77	S15-3	F10-1-3	F3-2	CVI-0	Inter-island
	4200_AB	26.5	26	F9-2	S15-3	S1-1	F13-8	Inter-island
	4200_AC	49.18	49	S1-1	S15-3	CVI-0	S5-10	Santo Antão
	4200_AE	70.3	70	S5-10	F13-8	F3-2	CVI-0	Inter-island
	4200_AH	26.9	26	F9-2	S15-3	S1-1	F13-8	Inter-island
	4200_AI	21.13	21	F3-2	S15-3	S1-1	F9-2	Inter-island
	4200_AK	70.2	70	S5-10	F13-8	F3-2	CVI-0	Inter-island
	4200_AN	77.2	77	S15-3	F10-1-3	F3-2	CVI-0	Inter-island
	4200_AY	2.5	2	CVI-0	F9-2	S15-3	F10-1-3	Inter-island
	4200_AZ	2.4	2	CVI-0	F9-2	S15-3	F10-1-3	Inter-island
	4200_B	75.6	75	S5-10	F13-8	S15-3	F10-1-3	Inter-island
	4200_BB	2.2	2	CVI-0	F9-2	S15-3	F10-1-3	Inter-island
	4200_BC	21.6	21	F3-2	S15-3	S1-1	F9-2	Inter-island
	4200_BD	26.3	26	F9-2	S15-3	S1-1	F13-8	Inter-island
	4200_BK	2.8	2	CVI-0	F9-2	S15-3	F10-1-3	Inter-island
	4200_BN	36.1	36	S1-1	F9-2	F3-2	CVI-0	Inter-island
	4200_BO	77.1	77	S15-3	F10-1-3	F3-2	CVI-0	Inter-island
	4200_BQ	75.5	75	S5-10	F13-8	S15-3	F10-1-3	Inter-island
	4200_BS	75.1	75	S5-10	F13-8	S15-3	F10-1-3	Inter-island
	4200_E	75.3	75	S5-10	F13-8	S15-3	F10-1-3	Inter-island
	4200_F	75.4	75	S5-10	F13-8	S15-3	F10-1-3	Inter-island
	4200_G	75.2	75	S5-10	F13-8	S15-3	F10-1-3	Inter-island
	4200_J	36.14	36	S1-1	F9-2	F3-2	CVI-0	Inter-island
	4200_K	21.4	21	F3-2	S15-3	S1-1	F9-2	Inter-island
	4200_L	36.8	36	S1-1	F9-2	F3-2	CVI-0	Inter-island
	4200_M	21.7	21	F3-2	S15-3	S1-1	F9-2	Inter-island
	4200_O	75.8	75	S5-10	F13-8	S15-3	F10-1-3	Inter-island
	4200_Q	64.7	64	S5-10	F10-1-3	F13-8	CVI-0	Inter-island
	4200_R	64.8	64	S5-10	F10-1-3	F13-8	CVI-0	Inter-island
	4200_S	21.8	21	F3-2	S15-3	S1-1	F9-2	Inter-island
	4200_W	21.12	21	F3-2	S15-3	S1-1	F9-2	Inter-island
	4200_Y	26.14	26	F9-2	S15-3	S1-1	F13-8	Inter-island
	4200_Z	49.19	49	S1-1	S15-3	CVI-0	S5-10	Santo Antão
	5018_A	31.17	31	F13-8	S15-3	CVI-0	F10-1-3	Inter-island
	5018_AA	43.9	43	S1-1	F13-8	CVI-0	F9-2	Inter-island
	5018_AC	59.7	59	S5-10	F10-1-3	CVI-0	F9-2	Inter-island
	5018_AD	60.21	60	S5-10	F10-1-3	F3-2	CVI-0	Inter-island
	5018_AE	72.5	72	S5-10	F13-8	F3-2	S15-3	Inter-island
	5018_AF	42.15	42	S1-1	F10-1-3	F13-8	CVI-0	Inter-island
	5018_AG	31.24	31	F13-8	S15-3	CVI-0	F10-1-3	Inter-island
	5018_AH	49.2	49	S1-1	S15-3	CVI-0	S5-10	Santo Antão
	5018_AI	63.22	63	S5-10	F10-1-3	F9-2	S15-3	Inter-island
	5018_AJ	73.16	73	S5-10	F13-8	S1-1	F9-2	Inter-island
	5018_AK	36.6	36	S1-1	F9-2	F3-2	CVI-0	Inter-island
	5018_AM	36.4	36	S1-1	F9-2	F3-2	CVI-0	Inter-island
	5018_AN	64.4	64	S5-10	F10-1-3	F13-8	CVI-0	Inter-island
	5018_AO	73.1	73	S5-10	F13-8	S1-1	F9-2	Inter-island
	5018_AP	1.15	1	CVI-0	F9-2	S1-1	F10-1-3	Inter-island
	4200_AO	27.1	27	F10-1-3	F3-2	F13-8	F9-2	Fogo
	4200_AP	27.2	27	F10-1-3	F3-2	F13-8	F9-2	Fogo
	4200_AS	27.3	27	F10-1-3	F3-2	F13-8	F9-2	Fogo
	5018_P	27.1	27	F10-1-3	F3-2	F13-8	F9-2	Fogo
	5019_BL	29.1	29	F13-8	F10-1-3	F9-2	F3-2	Fogo
	5019_BM	29.5	29	F13-8	F10-1-3	F9-2	F3-2	Fogo
	5019_BN	29.7	29	F13-8	F10-1-3	F9-2	F3-2	Fogo
	5018_AQ	43.2	43	S1-1	F13-8	CVI-0	F9-2	Inter-island
	5018_AR	43.14	43	S1-1	F13-8	CVI-0	F9-2	Inter-island
	5018_AT	70.1	70	S5-10	F13-8	F3-2	CVI-0	Inter-island
	5018_AU	43.20	43	S1-1	F13-8	CVI-0	F9-2	Inter-island
	5018_AV	43.1	43	S1-1	F13-8	CVI-0	F9-2	Inter-island
	5018_AW	35.1	35	S1-1	F9-2	CVI-0	F10-1-3	Inter-island
	5018_AX	49.16	49	S1-1	S15-3	CVI-0	S5-10	Santo Antão
	5018_AY	26.11	26	F9-2	S15-3	S1-1	F13-8	Inter-island
	5018_B	51.19	51	S5-10	F9-2	F3-2	CVI-0	Inter-island
	5018_BA	77.12	77	S15-3	F10-1-3	F3-2	CVI-0	Inter-island
	5018_BB	21.5	21	F3-2	S15-3	S1-1	F9-2	Inter-island
	5018_BC	38.18	38	S1-1	F9-2	F13-8	S15-3	Inter-island
	5018_BD	26.6	26	F9-2	S15-3	S1-1	F13-8	Inter-island
	5018_BE	63.45	63	S5-10	F10-1-3	F9-2	S15-3	Inter-island
	5018_BF	74.18	74	S5-10	F13-8	S1-1	F10-1-3	Inter-island
	5018_BG	35.2	35	S1-1	F9-2	CVI-0	F10-1-3	Inter-island
	5018_BH	49.3	49	S1-1	S15-3	CVI-0	S5-10	Santo Antão
	5018_BI	49.7	49	S1-1	S15-3	CVI-0	S5-10	Santo Antão
	5018_BJ	37.25	37	S1-1	F9-2	F13-8	CVI-0	Inter-island
	5018_BK	49.11	49	S1-1	S15-3	CVI-0	S5-10	Santo Antão
	5018_BL	31.10	31	F13-8	S15-3	CVI-0	F10-1-3	Inter-island
	5018_BM	56.15	56	S5-10	F9-2	S1-1	F10-1-3	Inter-island
	5018_BN	31.2	31	F13-8	S15-3	CVI-0	F10-1-3	Inter-island
	5018_BO	37.2	37	S1-1	F9-2	F13-8	CVI-0	Inter-island
	5018_BP	77.3	77	S15-3	F10-1-3	F3-2	CVI-0	Inter-island
	5018_BQ	72.12	72	S5-10	F13-8	F3-2	S15-3	Inter-island
	5018_BR	1.11	1	CVI-0	F9-2	S1-1	F10-1-3	Inter-island
	5018_BS	59.16	59	S5-10	F10-1-3	CVI-0	F9-2	Inter-island
	5018_BT	21.11	21	F3-2	S15-3	S1-1	F9-2	Inter-island
	5018_BU	23.3	23	F9-2	S15-3	F3-2	CVI-0	Inter-island
	5018_BV	36.13	36	S1-1	F9-2	F3-2	CVI-0	Inter-island
	5018_BW	59.2	59	S5-10	F10-1-3	CVI-0	F9-2	Inter-island
	5018_BX	31.3	31	F13-8	S15-3	CVI-0	F10-1-3	Inter-island
	5018_BY	1.1	1	CVI-0	F9-2	S1-1	F10-1-3	Inter-island
	5018_BZ	72.4	72	S5-10	F13-8	F3-2	S15-3	Inter-island
	5018_C	56.5	56	S5-10	F9-2	S1-1	F10-1-3	Inter-island
	5018_CA	55.1	55	S5-10	F9-2	F13-8	S15-3	Inter-island
	5018_CC	43.17	43	S1-1	F13-8	CVI-0	F9-2	Inter-island
	5018_CE	21.1	21	F3-2	S15-3	S1-1	F9-2	Inter-island
	5018_CF	36.7	36	S1-1	F9-2	F3-2	CVI-0	Inter-island
	5018_CG	75.9	75	S5-10	F13-8	S15-3	F10-1-3	Inter-island
	5018_CH	42.2	42	S1-1	F10-1-3	F13-8	CVI-0	Inter-island
	5018_CI	53.19	53	S5-10	F9-2	F3-2	S15-3	Inter-island
	5018_CJ	77.8	77	S15-3	F10-1-3	F3-2	CVI-0	Inter-island
	5018_CO	73.26	73	S5-10	F13-8	S1-1	F9-2	Inter-island
	5018_CP	1.13	1	CVI-0	F9-2	S1-1	F10-1-3	Inter-island
	5018_CQ	38.28	38	S1-1	F9-2	F13-8	S15-3	Inter-island
	5018_CR	31.16	31	F13-8	S15-3	CVI-0	F10-1-3	Inter-island
	5018_E	49.13	49	S1-1	S15-3	CVI-0	S5-10	Santo Antão
	5018_F	37.6	37	S1-1	F9-2	F13-8	CVI-0	Inter-island
	5018_G	38.10	38	S1-1	F9-2	F13-8	S15-3	Inter-island
	5018_H	74.1	74	S5-10	F13-8	S1-1	F10-1-3	Inter-island
	5018_J	74.7	74	S5-10	F13-8	S1-1	F10-1-3	Inter-island
	5018_K	37.19	37	S1-1	F9-2	F13-8	CVI-0	Inter-island
	5018_L	26.13	26	F9-2	S15-3	S1-1	F13-8	Inter-island
	5018_M	73.20	73	S5-10	F13-8	S1-1	F9-2	Inter-island
	5018_N	31.15	31	F13-8	S15-3	CVI-0	F10-1-3	Inter-island
	5018_O	60.24	60	S5-10	F10-1-3	F3-2	CVI-0	Inter-island
	5018_Q	42.18	42	S1-1	F10-1-3	F13-8	CVI-0	Inter-island
	5018_R	64.2	64	S5-10	F10-1-3	F13-8	CVI-0	Inter-island
	5018_S	42.20	42	S1-1	F10-1-3	F13-8	CVI-0	Inter-island
	5018_T	23.20	23	F9-2	S15-3	F3-2	CVI-0	Inter-island
	5018_U	73.15	73	S5-10	F13-8	S1-1	F9-2	Inter-island
	5018_W	26.8	26	F9-2	S15-3	S1-1	F13-8	Inter-island
	5018_X	49.5	49	S1-1	S15-3	CVI-0	S5-10	Santo Antão
	5018_Y	51.14	51	S5-10	F9-2	F3-2	CVI-0	Inter-island
	5018_Z	60.4	60	S5-10	F10-1-3	F3-2	CVI-0	Inter-island
	5019_A	63.15	63	S5-10	F10-1-3	F9-2	S15-3	Inter-island
	5019_AA	37.17	37	S1-1	F9-2	F13-8	CVI-0	Inter-island
	5019_AB	77.4	77	S15-3	F10-1-3	F3-2	CVI-0	Inter-island
	5019_AC	73.2	73	S5-10	F13-8	S1-1	F9-2	Inter-island
	5019_AD	21.2	21	F3-2	S15-3	S1-1	F9-2	Inter-island
	5019_AF	43.7	43	S1-1	F13-8	CVI-0	F9-2	Inter-island
	5019_AG	63.46	63	S5-10	F10-1-3	F9-2	S15-3	Inter-island
	5019_AH	64.3	64	S5-10	F10-1-3	F13-8	CVI-0	Inter-island
	5019_AI	63.11	63	S5-10	F10-1-3	F9-2	S15-3	Inter-island
	5019_AJ	55.2	55	S5-10	F9-2	F13-8	S15-3	Inter-island
	5019_AK	31.5	31	F13-8	S15-3	CVI-0	F10-1-3	Inter-island
	5019_AM	51.1	51	S5-10	F9-2	F3-2	CVI-0	Inter-island
	5019_AN	56.22	56	S5-10	F9-2	S1-1	F10-1-3	Inter-island
	5019_AO	56.9	56	S5-10	F9-2	S1-1	F10-1-3	Inter-island
	5019_AP	49.15	49	S1-1	S15-3	CVI-0	S5-10	Santo Antão
	5019_AQ	74.14	74	S5-10	F13-8	S1-1	F10-1-3	Inter-island
	5019_AR	43.22	43	S1-1	F13-8	CVI-0	F9-2	Inter-island
	5019_AS	51.21	51	S5-10	F9-2	F3-2	CVI-0	Inter-island
	5019_AT	49.8	49	S1-1	S15-3	CVI-0	S5-10	Santo Antão
	5019_AU	72.17	72	S5-10	F13-8	F3-2	S15-3	Inter-island
	5019_AV	1.8	1	CVI-0	F9-2	S1-1	F10-1-3	Inter-island
	5019_AW	26.1	26	F9-2	S15-3	S1-1	F13-8	Inter-island
	5019_AX	51.9	51	S5-10	F9-2	F3-2	CVI-0	Inter-island
	5019_AY	51.8	51	S5-10	F9-2	F3-2	CVI-0	Inter-island
	5019_AZ	72.19	72	S5-10	F13-8	F3-2	S15-3	Inter-island
	5019_B	42.8	42	S1-1	F10-1-3	F13-8	CVI-0	Inter-island
	5019_BA	51.22	51	S5-10	F9-2	F3-2	CVI-0	Inter-island
	5019_BB	49.9	49	S1-1	S15-3	CVI-0	S5-10	Santo Antão
	5019_BC	38.8	38	S1-1	F9-2	F13-8	S15-3	Inter-island
	5019_BD	57.2	57	S5-10	F9-2	S1-1	F13-8	Inter-island
	5019_BE	26.7	26	F9-2	S15-3	S1-1	F13-8	Inter-island
	5019_BF	25.6	25	F9-2	S15-3	S1-1	F10-1-3	Inter-island
	5019_BG	25.8	25	F9-2	S15-3	S1-1	F10-1-3	Inter-island
	5019_BH	25.14	25	F9-2	S15-3	S1-1	F10-1-3	Inter-island
	5019_BI	6.1	6	F3-2	S1-1	F13-8	CVI-0	Inter-island
	5019_BJ	6.2	6	F3-2	S1-1	F13-8	CVI-0	Inter-island
	5019_BK	6.6	6	F3-2	S1-1	F13-8	CVI-0	Inter-island
	5019_BO	48.8	48	S1-1	S5-10	CVI-0	S15-3	Santo Antão
	5019_BP	48.12	48	S1-1	S5-10	CVI-0	S15-3	Santo Antão
	5019_BR	13.5	13	F3-2	S5-10	F13-8	S15-3	Inter-island
	5019_BS	13.9	13	F3-2	S5-10	F13-8	S15-3	Inter-island
	5019_BT	13.11	13	F3-2	S5-10	F13-8	S15-3	Inter-island
	5019_BU	19.4	19	F3-2	S15-3	CVI-0	F10-1-3	Inter-island
	5019_BV	19.13	19	F3-2	S15-3	CVI-0	F10-1-3	Inter-island
	5019_BW	44.1	44	S1-1	F13-8	CVI-0	F10-1-3	Inter-island
	5019_BX	44.5	44	S1-1	F13-8	CVI-0	F10-1-3	Inter-island
	5019_BZ	67.3	67	S5-10	F10-1-3	S1-1	F13-8	Inter-island
	5019_C	42.17	42	S1-1	F10-1-3	F13-8	CVI-0	Inter-island
	5019_CA	67.5	67	S5-10	F10-1-3	S1-1	F13-8	Inter-island
	5019_CB	67.8	67	S5-10	F10-1-3	S1-1	F13-8	Inter-island
	5019_CC	8.2	8	F3-2	S1-1	S15-3	F10-1-3	Inter-island
	5019_CE	8.12	8	F3-2	S1-1	S15-3	F10-1-3	Inter-island
	5019_CF	68.4	68	S5-10	F13-8	CVI-0	F9-2	Inter-island
	5019_CG	68.7	68	S5-10	F13-8	CVI-0	F9-2	Inter-island
	5019_CH	68.14	68	S5-10	F13-8	CVI-0	F9-2	Inter-island
	5019_CJ	15.1	15	F3-2	S5-10	S1-1	F10-1-3	Inter-island
	5019_CK	15.11	15	F3-2	S5-10	S1-1	F10-1-3	Inter-island
	5019_CL	15.21	15	F3-2	S5-10	S1-1	F10-1-3	Inter-island
	5019_CM	34.7	34	S1-1	CVI-0	S5-10	S15-3	Santo Antão
	5019_CN	34.11	34	S1-1	CVI-0	S5-10	S15-3	Santo Antão
	5019_CO	34.12	34	S1-1	CVI-0	S5-10	S15-3	Santo Antão
	5019_CP	76.12	76	S15-3	F9-2	S5-10	F13-8	Inter-island
	5019_CQ	76.9	76	S15-3	F9-2	S5-10	F13-8	Inter-island
	5019_CR	76.4	76	S15-3	F9-2	S5-10	F13-8	Inter-island
	5019_D	36.11	36	S1-1	F9-2	F3-2	CVI-0	Inter-island
	5019_E	59.24	59	S5-10	F10-1-3	CVI-0	F9-2	Inter-island
	5019_F	43.3	43	S1-1	F13-8	CVI-0	F9-2	Inter-island
	5019_G	42.5	42	S1-1	F10-1-3	F13-8	CVI-0	Inter-island
	5019_H	43.19	43	S1-1	F13-8	CVI-0	F9-2	Inter-island
	5019_I	57.1	57	S5-10	F9-2	S1-1	F13-8	Inter-island
	5019_J	26.12	26	F9-2	S15-3	S1-1	F13-8	Inter-island
	5019_K	59.19	59	S5-10	F10-1-3	CVI-0	F9-2	Inter-island
	5019_L	56.21	56	S5-10	F9-2	S1-1	F10-1-3	Inter-island
	5019_M	51.17	51	S5-10	F9-2	F3-2	CVI-0	Inter-island
	5019_N	59.11	59	S5-10	F10-1-3	CVI-0	F9-2	Inter-island
	5019_O	59.12	59	S5-10	F10-1-3	CVI-0	F9-2	Inter-island
	5019_P	72.11	72	S5-10	F13-8	F3-2	S15-3	Inter-island
	5019_Q	64.1	64	S5-10	F10-1-3	F13-8	CVI-0	Inter-island
	5019_R	49.1	49	S1-1	S15-3	CVI-0	S5-10	Santo Antão
	5019_S	72.22	72	S5-10	F13-8	F3-2	S15-3	Inter-island
	5019_T	38.22	38	S1-1	F9-2	F13-8	S15-3	Inter-island
	5019_U	42.7	42	S1-1	F10-1-3	F13-8	CVI-0	Inter-island
	5019_V	75.10	75	S5-10	F13-8	S15-3	F10-1-3	Inter-island
	5019_W	21.3	21	F3-2	S15-3	S1-1	F9-2	Inter-island
	5019_X	63.2	63	S5-10	F10-1-3	F9-2	S15-3	Inter-island
	5019_Y	42.12	42	S1-1	F10-1-3	F13-8	CVI-0	Inter-island
	5019_Z	51.5	51	S5-10	F9-2	F3-2	CVI-0	Inter-island
